# Supplementary material for: Emerging Concepts in Transesophageal Echocardiography
Source: F1000Res. 2016 Mar 14;5:F1000 Faculty Rev-340. [Version 1] doi: 10.12688/f1000research.7169.1 (PMC4792209; doi:10.12688/f1000research.7169.1)
Supplement: Video 1 — Multiple applications of three-dimensional (3D) echocardiography are demonstrated, including precise sizing of the aortic annulus for transcatheter aortic valve replacement (TAVR), evaluation of mitral valve repair, confirmation of left ventricular assist device (LVAD) inflow cannula position, and real-time guidance of wire and catheter insertion for percutaneous procedures such as mitral valvuloplasty. bpm, beats per minute; LA, left atrium; LV, left ventricle; LVOT, left ventricular outflow tract; PAT T, patient temperature; RV, right ventricle; TEE T, transesophageal echocardiography temperature. [file f1000research-5-7725-s0000.tgz]

Archive with 1 entries (1 files):
- c98bc6b8-a3dd-40a3-83ff-1bbc4250c8f9_Mark_video_1.wmv
