# Supplementary material for: Emerging Concepts in Transesophageal Echocardiography
Source: F1000Res. 2016 Mar 14;5:F1000 Faculty Rev-340. [Version 1] doi: 10.12688/f1000research.7169.1 (PMC4792209; doi:10.12688/f1000research.7169.1)
Supplement: Video 2 — Evaluation of hypotension in the intensive care unit (ICU) is aided by transesophageal echocardiography (TEE) to establish volume status, cardiac function, and the presence or absence of hemodynamically significant valvular stenosis or regurgitation. 2D, two-dimensional; BPM, beats per minute; LA, left atrium; LV, left ventricle; Pat. T, patient temperature; RV, right ventricle; TEE T, transesophageal echocardiography temperature. [file f1000research-5-7725-s0001.tgz]

Archive with 1 entries (1 files):
- 655eafe2-68d3-428d-915a-a284f077aba0_Mark_video_2.wmv
