# Supplementary material for: Emerging Concepts in Transesophageal Echocardiography
Source: F1000Res. 2016 Mar 14;5:F1000 Faculty Rev-340. [Version 1] doi: 10.12688/f1000research.7169.1 (PMC4792209; doi:10.12688/f1000research.7169.1)
Supplement: Video 3 — Speckle-tracking and strain analysis of the left ventricle delineates each ventricular segment and allows identification of local areas of variability in global longitudinal strain. ApL, apical lateral; ApS, apical septal; BAL, basal anterolateral; BIS, basal inferoseptal; bpm, beats per minute; HR, heart rate; MAL, mid anterolateral; MIS, medium inferoseptal; SD, standard deviation; AVC, aortic valve closure; AVR-R, aortic valve R-R interval; EDV, end-diastolic volume; EF, ejection fraction; ESV, end-systolic volume; MVR-R, mitral valve R-R interval. [file f1000research-5-7725-s0002.tgz]

Archive with 1 entries (1 files):
- 82bc94fc-dd09-4d9b-9937-420d0f5eea80_Mark_video_3.mov
